# Supplementary material for: Optimization of a DNA extraction protocol for improving bacterial and fungal classification based on Nanopore sequencing
Source: Access Microbiol. 2024 Oct 7;6(10):000754.v3. doi: 10.1099/acmi.0.000754.v3 (PMC11457918; doi:10.1099/acmi.0.000754.v3)
Supplement: Uncited Table S1. [file acmi-6-00754-s002.xlsx]

## Sheet: Sheet1
Accession	Sample Name	SPUID	Organism	Tax ID	Strain	Isolate	BioProject
SAMN38260085	Bac-MLB1	Bac-MLB1	human gut metagenome	408170	bacteria	fecal microbial reference	PRJNA1040473
SAMN38260086	Bac-MLB2	Bac-MLB2	human gut metagenome	408170	bacteria	fecal microbial reference	PRJNA1040473
SAMN38260087	Bac-MLBE1	Bac-MLBE1	human gut metagenome	408170	bacteria	fecal microbial reference	PRJNA1040473
SAMN38260088	Bac-MLBE2	Bac-MLBE2	human gut metagenome	408170	bacteria	fecal microbial reference	PRJNA1040473
SAMN38260089	Bac-ML1	Bac-ML1	human gut metagenome	408170	bacteria	fecal microbial reference	PRJNA1040473
SAMN38260090	Bac-ML2	Bac-ML2	human gut metagenome	408170	bacteria	fecal microbial reference	PRJNA1040473
SAMN38260091	Fun-MLB1	Fun-MLB1	synthetic metagenome	1235509	fungi	mycobiome whole cell mix	PRJNA1040473
SAMN38260092	Fun-MLB2	Fun-MLB2	synthetic metagenome	1235509	fungi	mycobiome whole cell mix	PRJNA1040473
SAMN38260093	Fun-MLBE1	Fun-MLBE1	synthetic metagenome	1235509	fungi	mycobiome whole cell mix	PRJNA1040473
SAMN38260094	Fun-MLBE2	Fun-MLBE2	synthetic metagenome	1235509	fungi	mycobiome whole cell mix	PRJNA1040473
SAMN38260095	Fun-ML1	Fun-ML1	synthetic metagenome	1235509	fungi	mycobiome whole cell mix	PRJNA1040473
SAMN38260096	Fun-ML2	Fun-ML2	synthetic metagenome	1235509	fungi	mycobiome whole cell mix	PRJNA1040473
Object IDs and corresponding URLs:
38260085: https://www.ncbi.nlm.nih.gov/sra/38260085
38260086: https://www.ncbi.nlm.nih.gov/sra/38260086
38260087: https://www.ncbi.nlm.nih.gov/sra/38260087
38260088: https://www.ncbi.nlm.nih.gov/sra/38260088
38260089: https://www.ncbi.nlm.nih.gov/sra/38260089
38260090: https://www.ncbi.nlm.nih.gov/sra/38260090
38260091: https://www.ncbi.nlm.nih.gov/sra/38260091
38260092: https://www.ncbi.nlm.nih.gov/sra/38260092
38260093: https://www.ncbi.nlm.nih.gov/sra/38260093
38260094: https://www.ncbi.nlm.nih.gov/sra/38260094
38260095: https://www.ncbi.nlm.nih.gov/sra/38260095
38260096: https://www.ncbi.nlm.nih.gov/sra/38260096
